# Supplementary material for: Predicting Climate Change Impacts on the Amount and Duration of Autumn Colors in a New England Forest
Source: PLoS One. 2013 Mar 8;8(3):e57373. doi: 10.1371/journal.pone.0057373 (PMC3592872; doi:10.1371/journal.pone.0057373)
Supplement: Table S1 — Variables and species. The IDs and the values of all the variables (c i, f i, d i, A) for all years, for the 8 species used in the analysis. (XLS) [file pone.0057373.s003.xls]

## Sheet: 1993-2010
			Year
ID	key	species	1993	1994	1995	1996	1997	1998	1999	2000	2001	2002	2003	2004	2005	2006	2007	2008	2009	2010	Mean	SD
1	c_10	Acer rubrum	260	NA	NA	254	258	252	260	256	256	252	260	260	261	254	256	258	253	253	256.438	3.18264
2	c_25	Acer rubrum	265	258	NA	263	268	263	267	266	269	269	270	265	271	261	263	264	261	260	264.882	3.75637
3	c_50	Acer rubrum	270	269	266	272	273	270	274	272	273	274	277	276	276	269	274	270	269	269	271.833	3.01467
4	c_75	Acer rubrum	275	276	271	277	277	275	280	277	276	281	281	280	286	275	282	277	276	278	277.778	3.40511
5	c_90	Acer rubrum	278	279	276	284	280	280	285	282	282	286	282	283	288	277	290	281	279	282	281.889	3.70832
6	c_10	Acer saccharum	265	262	NA	273	271	269	271	256	273	273	260	274	278	262	261	263	265	261	266.882	6.27378
7	c_25	Acer saccharum	270	275	275	281	279	275	280	277	280	287	280	282	282	275	278	274	274	270	277.444	4.38208
8	c_50	Acer saccharum	279	282	281	284	284	280	283	284	285	289	283	287	290	278	289	283	281	282	283.556	3.41661
9	c_75	Acer saccharum	286	286	284	290	289	285	285	286	288	292	288	291	293	282	293	289	289	288	288	3.10597
10	c_90	Acer saccharum	297	290	289	292	293	287	287	288	291	294	290	295	297	287	297	294	293	292	291.833	3.45134
11	c_10	Fraxinus americana	262	NA	NA	269	267	261	255	259	262	262	260	255	261	254	255	257	257	253	259.312	4.58576
12	c_25	Fraxinus americana	266	260	NA	274	270	268	266	267	266	268	268	263	271	258	261	265	263	260	265.529	4.28832
13	c_50	Fraxinus americana	271	266	271	280	276	273	271	274	275	278	280	272	277	264	267	271	269	267	272.333	4.72789
14	c_75	Fraxinus americana	275	275	278	286	284	284	283	282	285	290	286	282	283	271	286	281	279	274	281.333	5.04101
15	c_90	Fraxinus americana	278	284	283	291	290	287	289	287	288	300	289	287	292	277	292	286	285	286	287.278	5.22219
16	c_10	Nyssa sylvatica	267	NA	NA	255	263	261	263	261	266	267	267	264	267	260	261	261	263	260	262.875	3.38378
17	c_25	Nyssa sylvatica	270	258	265	265	268	268	267	264	276	270	273	268	272	263	265	264	268	263	267.056	4.24918
18	c_50	Nyssa sylvatica	275	264	271	271	271	270	270	268	279	273	280	271	276	268	269	269	276	270	271.722	4.08448
19	c_75	Nyssa sylvatica	280	270	277	274	275	273	272	276	281	279	283	282	291	274	276	280	283	282	278.222	5.10542
20	c_90	Nyssa sylvatica	287	283	284	283	280	278	284	285	286	293	286	288	302	286	295	300	298	290	288.222	6.79581
21	c_10	Prunus serotina	267	NA	NA	260	260	247	268	256	256	259	248	253	260	246	NA	260	257	260	257.133	6.49029
22	c_25	Prunus serotina	280	274	253	273	274	256	280	272	276	275	269	275	278	259	263	274	275	276	271.222	8.04806
23	c_50	Prunus serotina	284	280	275	279	282	277	284	281	284	289	281	284	290	279	288	284	284	282	282.611	3.94281
24	c_75	Prunus serotina	288	283	286	285	285	287	288	287	290	299	286	291	295	289	293	287	293	288	288.889	4.01305
25	c_90	Prunus serotina	290	286	293	289	303	291	290	291	295	305	295	299	303	300	300	296	298	295	295.5	5.4368
26	c_10	Quercus alba	263	NA	NA	265	267	255	264	263	266	261	260	266	261	258	259	264	263	261	262.25	3.23522
27	c_25	Quercus alba	268	258	266	276	271	269	271	275	276	274	276	277	278	269	267	271	271	266	271.056	5.06977
28	c_50	Quercus alba	274	268	276	284	278	277	282	284	283	289	283	285	286	276	284	280	282	283	280.778	5.08233
29	c_75	Quercus alba	281	276	284	290	284	284	289	287	287	296	290	291	292	282	292	286	290	291	287.333	4.86282
30	c_90	Quercus alba	287	281	290	293	294	290	291	291	291	304	299	299	301	288	294	293	293	296	293.056	5.43921
31	c_10	Quercus rubra	273	264	267	276	275	268	268	273	276	278	280	276	280	268	267	273	277	270	272.722	4.88462
32	c_25	Quercus rubra	281	273	274	283	280	276	280	283	283	287	283	283	287	278	285	280	284	280	281.111	3.96883
33	c_50	Quercus rubra	287	284	282	288	285	284	288	287	288	294	287	289	294	284	292	288	291	289	287.833	3.38248
34	c_75	Quercus rubra	293	290	290	292	296	287	291	291	293	301	295	298	302	291	297	296	296	296	294.167	3.97418
35	c_90	Quercus rubra	298	293	295	294	303	293	295	296	297	310	301	302	306	296	305	301	298	299	299	4.80196
36	c_10	Quercus velutina	266	258	264	271	269	268	267	269	264	271	271	271	272	262	265	269	267	263	267.056	3.81132
37	c_25	Quercus velutina	269	265	272	276	277	273	280	277	277	281	282	281	280	272	277	275	275	275	275.778	4.43987
38	c_50	Quercus velutina	275	274	277	281	280	279	284	281	283	291	284	285	289	277	288	283	283	284	282.111	4.65123
39	c_75	Quercus velutina	281	280	284	286	284	284	288	286	286	297	289	289	297	281	292	287	294	294	287.722	5.27821
40	c_90	Quercus velutina	288	284	290	291	285	287	290	289	289	304	293	297	305	287	294	293	298	298	292.333	6.03909
41	f_10	Acer rubrum	267	263	266	272	275	268	270	274	273	272	277	270	275	269	268	270	270	267	270.333	3.6137
42	f_25	Acer rubrum	271	272	272	276	278	272	276	277	277	280	282	281	280	275	277	276	276	273	276.167	3.27648
43	f_50	Acer rubrum	277	279	275	281	282	278	286	281	281	286	284	283	285	277	284	281	280	281	281.167	3.16692
44	f_75	Acer rubrum	283	284	278	285	284	284	289	285	285	289	286	285	290	280	290	285	283	287	285.111	3.17877
45	f_90	Acer rubrum	288	286	282	287	286	286	291	288	288	292	289	288	294	282	293	287	286	290	287.944	3.26248
46	f_10	Acer saccharum	281	279	279	283	281	277	281	279	285	293	280	286	293	279	291	277	281	280	282.5	5.1019
47	f_25	Acer saccharum	286	287	285	288	288	286	288	287	290	297	288	293	297	285	296	288	286	287	289	3.98527
48	f_50	Acer saccharum	293	290	290	292	296	290	293	294	295	302	295	300	302	290	301	295	295	295	294.889	4.04226
49	f_75	Acer saccharum	298	293	295	297	302	293	297	298	300	305	300	305	307	294	306	302	298	299	299.389	4.38096
50	f_90	Acer saccharum	301	299	299	300	306	298	303	304	302	307	304	307	311	297	315	306	304	306	303.833	4.63046
51	f_10	Fraxinus americana	280	263	273	277	278	274	273	276	275	277	277	270	278	262	268	271	270	267	272.722	5.22219
52	f_25	Fraxinus americana	282	272	276	281	282	278	275	279	278	282	281	275	279	265	269	276	275	270	276.389	4.88863
53	f_50	Fraxinus americana	287	281	282	287	289	285	281	286	283	288	285	281	282	270	276	283	280	274	282.222	4.97707
54	f_75	Fraxinus americana	291	287	288	292	297	293	290	292	289	299	288	285	286	276	295	289	291	285	289.611	5.15796
55	f_90	Fraxinus americana	297	291	292	294	304	302	296	296	293	305	293	291	290	280	299	298	294	294	294.944	5.75451
56	f_10	Nyssa sylvatica	267	NA	270	275	275	274	273	270	277	279	279	274	278	269	271	269	275	272	273.353	3.67323
57	f_25	Nyssa sylvatica	271	263	274	277	276	276	275	275	283	283	282	276	280	273	275	271	280	274	275.778	4.8816
58	f_50	Nyssa sylvatica	277	274	278	281	279	279	278	280	285	286	287	280	284	277	278	274	287	278	280.111	4.08568
59	f_75	Nyssa sylvatica	292	288	284	287	283	283	289	287	288	297	290	286	298	282	288	292	297	296	289.278	5.09678
60	f_90	Nyssa sylvatica	298	291	289	292	285	287	295	294	296	309	296	294	309	291	302	308	302	300	296.556	7.25358
61	f_10	Prunus serotina	280	279	274	278	277	261	266	269	269	276	262	268	268	259	254	271	279	274	270.222	7.63549
62	f_25	Prunus serotina	284	283	281	283	282	268	287	281	284	289	279	277	295	267	268	288	290	287	281.833	7.78573
63	f_50	Prunus serotina	290	288	286	287	289	285	291	289	292	302	286	288	301	277	290	292	295	294	290.111	5.7383
64	f_75	Prunus serotina	296	291	290	291	295	291	295	295	298	309	294	295	305	287	298	297	299	298	295.778	5.26426
65	f_90	Prunus serotina	299	293	295	294	300	293	297	299	301	312	301	304	308	295	303	307	304	300	300.278	5.3885
66	f_10	Quercus alba	280	272	276	283	278	275	275	281	280	278	283	282	279	275	270	278	283	272	277.778	4.02281
67	f_25	Quercus alba	283	277	282	287	282	284	283	287	287	287	288	290	291	283	279	284	292	277	284.611	4.39437
68	f_50	Quercus alba	287	282	288	294	286	291	291	294	294	309	298	302	298	288	296	292	299	300	293.833	6.58206
69	f_75	Quercus alba	294	287	294	299	303	296	301	302	299	316	306	307	309	301	301	304	305	307	301.722	6.56914
70	f_90	Quercus alba	299	291	301	301	307	306	303	305	302	318	311	315	313	307	307	312	308	314	306.667	6.63325
71	f_10	Quercus rubra	291	284	285	289	293	288	284	286	289	296	291	288	295	283	291	291	296	291	289.5	4.04751
72	f_25	Quercus rubra	295	290	290	291	297	291	294	291	296	306	295	296	300	291	298	302	301	300	295.778	4.69738
73	f_50	Quercus rubra	301	296	295	295	304	295	300	299	303	314	304	305	310	300	305	309	304	305	302.444	5.39305
74	f_75	Quercus rubra	307	300	301	299	310	299	304	304	307	318	309	311	313	307	313	312	308	310	307.333	5.3468
75	f_90	Quercus rubra	310	303	305	302	313	305	308	307	310	324	312	317	315	312	320	314	312	314	311.278	5.78848
76	f_10	Quercus velutina	271	273	273	282	281	277	276	280	279	284	283	282	282	276	280	279	281	276	278.611	3.77513
77	f_25	Quercus velutina	280	277	277	285	284	284	289	285	286	296	287	287	293	281	291	286	291	288	285.944	5.12746
78	f_50	Quercus velutina	287	287	287	290	289	288	293	289	291	304	290	295	301	286	296	292	296	297	292.111	5.12076
79	f_75	Quercus velutina	295	291	292	295	295	292	297	294	294	311	298	304	306	293	299	298	300	300	297.444	5.30507
80	f_90	Quercus velutina	301	297	301	300	305	295	301	299	301	314	305	307	310	302	302	309	306	309	303.556	4.92559
81	d_10	Acer rubrum	28	NA	NA	33	28	34	31	32	32	40	29	28	33	28	37	29	33	37	32	3.68782
82	d_25	Acer rubrum	23	28	NA	24	18	23	24	22	19	23	19	23	23	21	30	23	25	30	23.4118	3.4289
83	d_50	Acer rubrum	18	17	16	15	13	16	17	16	15	18	12	12	18	13	19	17	17	21	16.1111	2.44682
84	d_75	Acer rubrum	13	10	11	10	9	11	11	11	12	11	8	8	8	7	11	10	10	12	10.1667	1.61791
85	d_90	Acer rubrum	10	7	6	3	6	6	6	6	6	6	7	5	6	5	3	6	7	8	6.05556	1.58938
86	d_10	Acer saccharum	36	37	NA	27	35	29	32	48	29	34	44	33	33	35	54	43	39	45	37.2353	7.35297
87	d_25	Acer saccharum	31	24	24	19	27	23	23	27	22	20	24	25	29	22	37	32	30	36	26.3889	5.16935
88	d_50	Acer saccharum	22	17	18	16	22	18	20	20	17	18	21	20	21	19	26	23	23	24	20.2778	2.71825
89	d_75	Acer saccharum	15	13	15	10	17	13	18	18	14	15	16	16	18	15	22	17	15	18	15.8333	2.61781
90	d_90	Acer saccharum	4	9	10	8	13	11	16	16	11	13	14	12	14	10	18	12	11	14	12	3.27198
91	d_10	Fraxinus americana	35	NA	NA	25	37	41	41	37	31	43	33	36	29	26	44	41	37	41	36.0625	5.89315
92	d_25	Fraxinus americana	31	31	NA	20	34	34	30	29	27	37	25	28	19	22	38	33	31	34	29.5882	5.55719
93	d_50	Fraxinus americana	26	25	21	14	28	29	25	22	18	27	13	19	13	16	32	27	25	27	22.6111	5.86253
94	d_75	Fraxinus americana	22	16	14	8	20	18	13	14	8	15	7	9	7	9	13	17	15	20	13.6111	4.76678
95	d_90	Fraxinus americana	19	7	9	3	14	15	7	9	5	5	4	4	-2	3	7	12	9	8	7.66667	5.00588
96	d_10	Nyssa sylvatica	31	NA	NA	37	22	26	32	33	30	42	29	30	42	31	41	47	39	40	34.5	6.8313
97	d_25	Nyssa sylvatica	28	33	24	27	17	19	28	30	20	39	23	26	37	28	37	44	34	37	29.5	7.50098
98	d_50	Nyssa sylvatica	23	27	18	21	14	17	25	26	17	36	16	23	33	23	33	39	26	30	24.8333	7.20498
99	d_75	Nyssa sylvatica	18	21	12	18	10	14	23	18	15	30	13	12	18	17	26	28	19	18	18.3333	5.57304
100	d_90	Nyssa sylvatica	11	8	5	9	5	9	11	9	10	16	10	6	7	5	7	8	4	10	8.33333	2.91043
101	d_10	Prunus serotina	32	NA	NA	34	40	46	29	43	45	53	53	51	48	49	NA	47	47	40	43.8	7.44696
102	d_25	Prunus serotina	19	19	42	21	26	37	17	27	25	37	32	29	30	36	40	33	29	24	29.0556	7.49488
103	d_50	Prunus serotina	15	13	20	15	18	16	13	18	17	23	20	20	18	16	15	23	20	18	17.6667	2.97044
104	d_75	Prunus serotina	11	10	9	9	15	6	9	12	11	13	15	13	13	6	10	20	11	12	11.3889	3.32794
105	d_90	Prunus serotina	9	7	2	5	-3	2	7	8	6	7	6	5	5	-5	3	11	6	5	4.77778	3.91912
106	d_10	Quercus alba	36	NA	NA	36	40	51	39	42	36	57	51	49	52	49	48	48	45	53	45.75	6.74784
107	d_25	Quercus alba	31	33	35	25	36	37	32	30	26	44	35	38	35	38	40	41	37	48	35.6111	5.77152
108	d_50	Quercus alba	25	23	25	17	29	29	21	21	19	29	28	30	27	31	23	32	26	31	25.8889	4.43103
109	d_75	Quercus alba	18	15	17	11	23	22	14	18	15	22	21	24	21	25	15	26	18	23	19.3333	4.27028
110	d_90	Quercus alba	12	10	11	8	13	16	12	14	11	14	12	16	12	19	13	19	15	18	13.6111	3.07052
111	d_10	Quercus rubra	37	39	38	26	38	37	40	34	34	46	32	41	35	44	53	41	35	44	38.5556	5.99237
112	d_25	Quercus rubra	29	30	31	19	33	29	28	24	27	37	29	34	28	34	35	34	28	34	30.1667	4.39585
113	d_50	Quercus rubra	23	19	23	14	28	21	20	20	22	30	25	28	21	28	28	26	21	25	23.4444	4.1334
114	d_75	Quercus rubra	17	13	15	10	17	18	17	16	17	23	17	19	13	21	23	18	16	18	17.1111	3.26999
115	d_90	Quercus rubra	12	10	10	8	10	12	13	11	13	14	11	15	9	16	15	13	14	15	12.2778	2.3214
116	d_10	Quercus velutina	35	39	37	29	36	27	34	30	37	43	34	36	38	40	37	40	39	46	36.5	4.70607
117	d_25	Quercus velutina	32	32	29	24	28	22	21	22	24	33	23	26	30	30	25	34	31	34	27.7778	4.4531
118	d_50	Quercus velutina	26	23	24	19	25	16	17	18	18	23	21	22	21	25	14	26	23	25	21.4444	3.66578
119	d_75	Quercus velutina	20	17	17	14	21	11	13	13	15	17	16	18	13	21	10	22	12	15	15.8333	3.5851
120	d_90	Quercus velutina	13	13	11	9	20	8	11	10	12	10	12	10	5	15	8	16	8	11	11.2222	3.43949
121	A	Acer rubrum	764	1087	876	1120	1019	1032	1080	1054	998	1274	946	924	1001	998	1216	1084	1185	1305	1053.5	136.546
122	A	Acer saccharum	1403	1089	1136	953	1349	1257	1257	1459	1267	1385	1346	1327	1386	1301	1708	1493	1377	1602	1338.61	175.965
123	A	Fraxinus americana	1625	1283	1184	884	1313	1290	1173	1241	1031	1312	999	1016	798	797	1343	1266	1301	1202	1169.89	212.682
124	A	Nyssa sylvatica	732	1133	834	1269	860	996	1092	1195	897	1499	903	1035	1232	1099	1310	1233	1330	1308	1108.72	207.334
125	A	Prunus serotina	851	1109	1190	980	1030	1260	944	1175	1170	1519	1229	1091	1432	977	1227	1249	1382	1364	1176.61	179.785
126	A	Quercus alba	1365	1441	1343	1195	1407	1630	1357	1453	1304	1984	1696	1672	1594	1609	1452	1594	1780	1813	1538.28	204.38
127	A	Quercus rubra	1408	1403	1385	880	1672	1392	1424	1283	1436	1893	1386	1513	1401	1597	1757	1874	1507	1752	1497.94	238.862
128	A	Quercus velutina	1238	1387	1090	1004	1063	1059	1184	994	1149	1504	1002	1185	1239	1201	1181	1210	1269	1359	1184.33	139.394
